# Supplementary material for: SARS-CoV-2 N protein recruits G3BP to double membrane vesicles to promote translation of viral mRNAs
Source: Nat Commun. 2024 Dec 5;15:10607. doi: 10.1038/s41467-024-54996-3 (PMC11621422; doi:10.1038/s41467-024-54996-3)
Supplement: Supplementary file 4 — Source data [file 41467_2024_54996_MOESM4_ESM.xlsx]

## Sheet: Fig.1b
	Mock			6 h			12 h			24 h
	Mean	SEM	N	Mean	SEM	N	Mean	SEM	N	Mean	SEM	N
replication 1	0.633333	1.21721	30	3.63333	11.0437	30	0.766667	2.01175	30	0.533333	2.19299	30
replication 2	0.4	0.723974	30	4.4	10.7048	30	2.4	5.24306	30	0.666667	2.53708	30
replication 3	0.233333	0.504007	30	3.16667	5.83735	30	5.66667	14.3679	30	0.666667	2.42591	30
			Mock & 6h	Mock & 12h	Mock & 24h
P value (Two tailed)			0.0009	0.1558	0.1823
P value summary			***	ns	ns
Significantly different (P < 0.05)?			Yes	No	No

## Sheet: Fig.1c
N intensity	SG numbers		Pearson r
0.5	1		r	-0.1966
0.489	10		P (two-tailed)	0.0004
0.474	0		P value summary	***
0.472	0		Significant? (alpha = 0.05)	Yes
0.466	0
0.453	0		Number of XY Pairs	320
0.438	0
0.436	1
0.418	21
0.398	1
0.392	0
0.385	1
0.369	10
0.368	0
0.367	1
0.361	1
0.356	1
0.35	0
0.341	3
0.338	1
0.334	1
0.329	0
0.323	3
0.318	0
0.317	0
0.309	3
0.307	0
0.307	0
0.303	0
0.303	0
0.301	1
0.301	5
0.301	0
0.295	0
0.294	0
0.29	0
0.289	0
0.289	1
0.289	3
0.287	0
0.278	0
0.277	0
0.277	0
0.273	0
0.273	0
0.273	0
0.272	0
0.268	2
0.268	0
0.263	0
0.263	0
0.262	0
0.259	0
0.259	5
0.258	1
0.257	1
0.257	0
0.255	5
0.253	0
0.252	8
0.25	0
0.248	0
0.245	0
0.245	0
0.243	0
0.243	9
0.242	0
0.242	1
0.239	0
0.238	0
0.238	3
0.234	0
0.234	0
0.233	1
0.231	0
0.23	0
0.229	0
0.226	1
0.226	0
0.226	0
0.224	0
0.224	0
0.221	0
0.22	1
0.22	0
0.22	0
0.219	0
0.218	0
0.217	3
0.217	3
0.216	5
0.215	2
0.214	0
0.214	0
0.214	1
0.214	0
0.211	0
0.211	0
0.207	0
0.206	0
0.206	0
0.206	0
0.205	1
0.203	2
0.202	0
0.202	1
0.201	12
0.199	3
0.199	0
0.198	0
0.197	0
0.196	0
0.196	0
0.194	0
0.193	0
0.192	7
0.189	0
0.189	0
0.188	0
0.188	0
0.188	2
0.185	0
0.184	0
0.182	0
0.181	0
0.18	1
0.179	0
0.175	0
0.175	0
0.174	0
0.174	0
0.174	0
0.174	0
0.172	0
0.171	3
0.171	0
0.17	0
0.169	1
0.169	0
0.168	0
0.166	0
0.166	0
0.165	8
0.164	1
0.164	10
0.159	0
0.158	4
0.157	0
0.157	0
0.157	0
0.156	0
0.156	0
0.156	1
0.156	0
0.155	1
0.154	0
0.153	0
0.153	2
0.153	0
0.152	0
0.152	0
0.152	0
0.152	3
0.15	0
0.15	0
0.149	0
0.149	0
0.148	0
0.148	1
0.145	0
0.145	0
0.144	0
0.144	0
0.144	0
0.144	0
0.144	0
0.143	0
0.143	0
0.143	0
0.142	0
0.142	0
0.141	2
0.14	0
0.139	0
0.139	0
0.138	0
0.137	0
0.134	0
0.134	0
0.134	0
0.133	0
0.133	0
0.133	0
0.132	0
0.131	0
0.129	0
0.129	0
0.128	0
0.127	3
0.127	0
0.125	0
0.124	15
0.124	0
0.118	0
0.117	0
0.115	1
0.113	3
0.112	0
0.111	0
0.111	3
0.111	0
0.11	0
0.108	1
0.107	0
0.106	0
0.106	0
0.105	0
0.104	0
0.104	0
0.103	0
0.103	0
0.101	1
0.101	0
0.099	1
0.098	13
0.098	3
0.097	84
0.097	2
0.096	0
0.096	0
0.096	0
0.095	0
0.092	0
0.09	0
0.09	0
0.09	0
0.089	0
0.088	10
0.088	8
0.088	4
0.086	0
0.085	9
0.084	0
0.083	0
0.082	0
0.081	0
0.081	0
0.081	0
0.08	3
0.08	0
0.08	0
0.079	0
0.078	0
0.077	0
0.076	0
0.075	8
0.074	1
0.071	0
0.07	0
0.07	3
0.068	36
0.066	2
0.066	0
0.063	0
0.061	0
0.058	0
0.058	3
0.057	11
0.056	0
0.055	0
0.053	6
0.051	3
0.049	23
0.049	12
0.043	1
0.041	0
0.04	0
0.039	5
0.038	26
0.038	3
0.038	7
0.037	10
0.034	5
0.034	0
0.03	16
0.03	0
0.029	7
0.029	6
0.029	0
0.028	0
0.028	48
0.027	0
0.025	26
0.022	14
0.021	0
0.019	0
0.019	19
0.019	0
0.019	10
0.018	8
0.018	0
0.017	1
0.017	62
0.016	3
0.015	4
0.015	7
0.014	0
0.014	18
0.013	0
0.012	0
0.012	0
0.01	0
0.008	2
0.007	1
0.006	4
0.006	5
0.005	18
0.005	0
0.005	10
0.003	0

## Sheet: Fig.1e
	Mock			SARS-CoV-2			PAT			SARS-CoV-2+PAT			SA			SARS-CoV-2+SA
	Mean	SEM	N	Mean	SEM	N	Mean	SEM	N	Mean	SEM	N	Mean	SEM	N	Mean	SEM	N
replication 1	0.0333333	0.182574	30	7.33333	10.2934	30	10.4333	9.42734	30	4.93333	7.66512	30	12.2667	7.49222	30	3.3	6.79833	30
replication 2	0.1	0.402578	30	6.83333	14.324	30	17.6	11.8339	30	6.1	9.00326	30	11.6667	7.19834	30	4.73333	8.72544	30
replication 3	0	0	30	7.43333	6.39872	30	12.9667	9.58261	30	6.46667	10.7246	30	13.1667	7.56618	30	6.53333	6.78606	30
			Mock & SARS-CoV-2		PAT & SARS-CoV-2+PAT		SA & SARS-CoV-2+SA
P value (Two tailed)			3e-06		0.0219		0.0019
P value summary			****		*		**
Significantly different (P < 0.05)?			Yes		Yes		Yes

## Sheet: Fig.1f
											SA	−	−	−	−	+	+
											PAT	−	−	+	+	−	−
											SARS-CoV-2	−	+	−	+	−	+
											IntDen
											eIF2a	798840	669846	788731	700187	770884	512292
											p-eIF2a	115387	413832	78462	421746	822238	992955
											p-eIF2a/eIF2a	0.144443	0.617802	0.0994788	0.602333	1.06662	1.93826
											Normalization	0.0745221	0.31874	0.0513238	0.31076	0.550296	1

## Sheet: Fig 2d
												replicaiton 1	replicaition 2	replicaition 3
										IP-G3BP1		N/G3BP1	N/G3BP1	N/G3BP2
											WA-1	1.00532	0.994895	0.9
											Delta	0.905867	0.791524	0.75229
											Omicron	0.717763	0.73987	0.49262
											XBB.1.5	0.744214	0.678152	0.463435
										Column A	WA-1	WA-1	WA-1
											vs,	vs,	vs,
										Column B	Delta	Omicron	XBB,1,5
										Unpaired t test (two tailed)
										P value	0.058	0.0211	0.0206
										P value summary	ns	*	*
										Significantly different (P<0.05)?	No	Yes	Yes

## Sheet: Fig.2f
	A			B			C			D			E			F			G			H			I
	Mock			WA-1			XBB.1.5			PAT			WA-1+PAT			WA-1+PAT			SA			WA-1+SA			WA-1+SA
	Mean	SEM	N	Mean	SEM	N	Mean	SEM	N	Mean	SEM	N	Mean	SEM	N	Mean	SEM	N	Mean	SEM	N	Mean	SEM	N	Mean	SEM	N
replicaiton 1	1.7	3.61176	30	4.93333	6.72583	30	4.53333	8.45978	30	23.5667	5.38634	30	7.03333	5.84562	30	9.06667	4.09317	30	16.3	10.8981	30	9.93333	9.87136	30	7.16667	5.37609	30
replicaiton 2	1.63333	4.02992	30	5.96667	7.64958	30	5.76667	8.3653	30	21.7333	3.78685	30	6.53333	4.89006	30	9.3	5.35724	30	15.8	8.07465	30	7.43333	7.82429	30	6.37931	5.1159	30
replicaiton 3	0	0	48	2.52	6.27	48	5.35	15.87	48	29.69	13.19	48	5.42	7.14	48	6	8	48	11.38	13.14	48	2.94	6.91	48	2.13	4.38	48
Unpaired t test	(two tailed)		A & B	A & C	D & E	D & F	G & H	G & I
P value			0.0445	0.0035	0.0016	0.003	0.0399	0.0138
P value summary			*	**	**	**	*	*
Significantly different (P < 0.05)?			Yes	Yes	Yes	Yes	Yes	Yes

## Sheet: Fig.3d
Column	A			B			C
	Mock			WT_6h			RATA_6h
	Mean	SEM	N	Mean	SEM	N	Mean	SEM	N
replicaiton 1	0.4	0.820783	20	2.55	4.52449	20	9.65	6.55563	20
replicaiton 2	0.4	0.820783	20	2.5	4.07173	20	8.75	6.85085	20
replicaiton 3	0.5	0.760886	20	2.15	4.52217	20	8.1	6.3652	20
replicaiton 4	0.131313	0.56508	99	0.494949	2.31399	99	3.88889	6.63615	99
			Mock_6h	RATA_6h
	Analysis		vs,	vs,
			WT-6h	WT_6h
Unpaired t test (Two-tailed)
P value			0.0188	0.0013
P value summary			*	**
Significantly different (P < 0.05)?			Yes	Yes
ANOVA summary
Data analysed			A,B,C
F			23.28
P value			0.0003
P value summary			***
Significant diff. among means (P < 0.05)?			Yes
R squared			0.838
ANOVA Note: Compare the mean of each column with the mean of a control column.

## Sheet: Fig.3e
Column	A			B			C			D			E			F			G			H			I
	Mock			WT			RATA			PAT			WT_PAT			RATA_PAT			SA			WT_SA			RATA_SA
	Mean	SEM	N	Mean	SEM	N	Mean	SEM	N	Mean	SEM	N	Mean	SEM	N	Mean	SEM	N	Mean	SEM	N	Mean	SEM	N	Mean	SEM	N
replicaiton 1	0.433333	1.0063	30	1.16667	2.39372	30	2.93333	4.98918	30	21.9333	14.3837	30	4.8	7.13128	30	11.1667	10.687	30	14.4	12.1246	30	0.533333	1.16658	30	8.7	9.76323	30
replicaiton 2	1	1.43839	30	1.66667	4.14673	30	3.06667	3.69467	30	21.7333	13.406	30	8.73333	15.3801	30	14.3	14.0495	30	17.5	12.9635	30	0.0666667	0.253708	30	4.76667	7.42634	30
replicaiton 3	0.3	0.702213	30	2.36667	3.01128	30	4.46667	7.53719	30	27.4333	17.429	30	3.46667	7.2337	30	9.46667	10.0781	30	17.1333	11.3159	30	0.433333	1.85106	30	3.9	6.96469	30
			WT	WT_PAT	WT_SA
	Analysis		vs,	vs,	vs,
			RATA	RATA_PAT	RATA_SA
Unpaired t test (Two-tailed)
P value			0.0433	0.048	0.0214
P value summary			*	*	*
Significantly different (P < 0.05)?			Yes	Yes	Yes
ANOVA summary
Data analysed			A-C	D-F	G-I
F			15.81	31.68	62.88
P value			0.0041	0.0006	9.4e-05
P value summary			**	***	****
Significant diff. among means (P < 0.05)?			Yes	Yes	Yes
R squared			0.8405	0.9135	0.9545
ANOVA Note: Compare the mean of each column with the mean of a control column.

## Sheet: Fig.3f
VeroE6		MA104		U2OS-ACE2
SARS-CoV-2 WT	SARS-Cov-2 RATA	SARS-CoV-2 WT	SARS-Cov-2 RATA	SARS-CoV-2 WT	SARS-Cov-2 RATA
3.1	0.7	4.7	0.4	0.2	0.07
3.2	1.4	4.7	0.03	0.3	0.04
3.5	0.5	7.5	0.06	0.1	0.04
4.4	0.2	6.2	0.06	0.5	0.06
0.5	0.3	5.6	0.02	0.4	0.02
0.8	0.3	7.1	0.04	0.7	0.01
3.5	0.4	7.2	0.03	0.4	0.01
3	0.3	2.7	0.02	0.3	0.01
4.2	0.5	1.8	0.02	0.2	0.04
1.5	0.2	2.7	0.02	0.2	0.07425
1	0.4	0.9	0.03	0.8	0.03841
2.3	0.2	2.1	0.03	0.4	0.02432
0.8	0.4	6.2	0.03	1.2	0.007681
1.1	0.4	7.1	0.05	0.5	0.0128
3.6	0.3	1.7	0.02	0.5	0.03328
3.1	0.3	1.6	0.08	0.5	0.02944
3.1	0.07	0.9	0.1	0.4	0.01536
		Unpaired t test(two tailed)
		SARS-CoV-2 WT vs. SARS-CoV-2 RATA
		VeroE6	MA104	U2OS-ACE2
Unpaired t test(two tailed)
P value		4e-06	4e-06	8e-06
P value summary		****	****	****
Significantly different (P < 0.05)?		Yes	Yes	Yes

## Sheet: Fig.3g
	VeroE6							VeroE6		Unpaired t test(two tailed)
	SARS-CoV-2 WT			SARS-CoV-2 RATA						SARS-CoV-2 WT vs. SARS-CoV-2 RATA
12 h	17500	13750	23000	6500	9000	4000				12 h	24 h	36 h	48 h
24 h	435000	450000	435000	190000	210000	180000		P value		0.0191	0.000017	0.00008	0.0016
36 h	7000000	7000000	6000000	750000	750000	1100000		P value summary		*	****	****	**
48 h	8500000	8500000	6000000	1100000	1500000	1300000		Significantly different (P < 0.05)?		Yes	Yes	Yes	Yes
	MA104							MA104		Unpaired t test(two tailed)
	SARS-CoV-2 WT			SARS-CoV-2 RATA						SARS-CoV-2 WT vs. SARS-CoV-2 RATA
12 h	400000	600000	450000	9000	10000	8000				12 h	24 h	36 h	48 h
24 h	950000	950000	1150000	22000	23500	21000		P value		0.0014	0.0001	0.000015	0.0021
36 h	2100000	1850000	1900000	45000	30000	40000		P value summary		**	***	****	**
48 h	3000000	2500000	4000000	60000	50000	50000		Significantly different (P < 0.05)?		Yes	Yes	Yes	Yes
	U2OS-ACE2							U2OS-ACE2		Unpaired t test(two tailed)
	SARS-CoV-2 WT			SARS-CoV-2 RATA						SARS-CoV-2 WT vs. SARS-CoV-2 RATA
12 h	31500	23250	27500	700	450	650				12 h	24 h	36 h	48 h
24 h	100000	75000	65000	2200	2300	2050		P value		0.0004	0.0017	6e-05	0.0071
36 h	85000	100000	85000	2500	2000	2500		P value summary		***	**	****	**
48 h	115000	65000	70000	2000	2000	3500		Significantly different (P < 0.05)?		Yes	Yes	Yes	Yes
	∆∆GFP							∆∆GFP		Unpaired t test(two tailed)
	SARS-CoV-2 WT			SARS-CoV-2 RATA						SARS-CoV-2 WT vs. SARS-CoV-2 RATA
12 h	9000	5500	10000	2000	2500	2000		P value		0.012	0.0015	0.0009
24 h	75000	105000	95000	15000	25000	20000		P value summary		*	**	***
36 h	750000	600000	650000	100000	200000	50000		Significantly different (P < 0.05)?		Yes	Yes	Yes
	∆∆GFP-G1-WT							∆∆GFP-G1-WT		Unpaired t test(two tailed)
	SARS-CoV-2 WT			SARS-CoV-2 RATA						SARS-CoV-2 WT vs. SARS-CoV-2 RATA
12 h	7000	6000	4500	500	1000	1500		P value		0.0035	0.001	0.0014
24 h	50000	40000	35000	3000	3000	3500		P value summary		**	***	**
36 h	150000	230000	190000	8000	9000	6000		Significantly different (P < 0.05)?		Yes	Yes	Yes

[truncated: 25 more sheets: Fig.4b, Fig.4c, Fig.4e, Fig.4f, Fig.6d, Fig.6f, Fig.7b, Fig.7c, Fig.7d, Fig.7f, Fig.7g, Supplementary Fig.1c, Supplementary  Fig.1d, Supplementary Fig.1e, Supplementary Fig.1g, Supplementary Fig.1h, Supplementary Fig.2b, Supplementary Fig.3b, Supplementary Fig. 3d, Supplementary Fig. 3e …]
